# Supplementary material for: Ceraphron krogmanni (Hymenoptera: Ceraphronidae), a new species from Lower Saxony with unusual male genitalia
Source: Biodivers Data J. 2018 Apr 17;(6):e24173. doi: 10.3897/BDJ.6.e24173 (PMC5915395; doi:10.3897/BDJ.6.e24173)
Supplement: XML Treatment for Ceraphron krogmanni [file BDJ.6.e24173-treatment1.xml]

<!DOCTYPE tp:taxon-treatment
  PUBLIC "-//TaxonX//DTD Taxonomic Treatment Publishing DTD v0 20100105//EN" "tax-treatment-NSO.dtd">
<tp:taxon-treatment xmlns:tp="http://www.plazi.org/taxpub"><tp:treatment-meta><mixed-citation publication-type="journal"><person-group><name><surname>Ulmer</surname><given-names>Jonah M</given-names></name><name><surname>Miko</surname><given-names>Istvan</given-names></name><name><surname>Deans</surname><given-names>Andrew R</given-names></name></person-group><article-title><italic><tp:taxon-name><tp:taxon-name-part taxon-name-part-type="genus" reg="Ceraphron">Ceraphron</tp:taxon-name-part> <tp:taxon-name-part taxon-name-part-type="species" reg="krogmanni">krogmanni</tp:taxon-name-part></tp:taxon-name></italic> (<tp:taxon-name><tp:taxon-name-part taxon-name-part-type="order">Hymenoptera</tp:taxon-name-part></tp:taxon-name>: <tp:taxon-name><tp:taxon-name-part taxon-name-part-type="family">Ceraphronidae</tp:taxon-name-part></tp:taxon-name>), a new species from Lower Saxony with unusual male genitalia</article-title><source>Biodivers Data J</source><day>17</day><month>4</month><year>2018</year><volume>2018</volume><issue>6</issue><pub-id pub-id-type="doi">10.3897/BDJ.6.e24173</pub-id></mixed-citation></tp:treatment-meta><tp:nomenclature><tp:taxon-name><tp:taxon-name-part taxon-name-part-type="genus">Ceraphron</tp:taxon-name-part> <tp:taxon-name-part taxon-name-part-type="species">krogmanni</tp:taxon-name-part><object-id xmlns:xlink="http://www.w3.org/1999/xlink" content-type="zoobank" xlink:type="simple" object-id-type="ZooBank">urn:lsid:zoobank.org:act:E762860F-DBB7-47AE-A94B-543290842491</object-id></tp:taxon-name><tp:taxon-status xmlns:xlink="http://www.w3.org/1999/xlink" xlink:type="simple">sp. n.</tp:taxon-status></tp:nomenclature><tp:treatment-sec sec-type="materials"><title>Materials</title><list list-type="alpha-lower" list-content="occurrences"><list-item><p><bold>Type status:</bold> <named-content xmlns:xlink="http://www.w3.org/1999/xlink" content-type="dwc:typeStatus" xlink:type="simple">Holotype</named-content>. <bold>Occurrence:</bold> catalogNumber: <named-content xmlns:xlink="http://www.w3.org/1999/xlink" content-type="dwc:catalogNumber" xlink:type="simple">PSUC_FEM 86417</named-content>; recordedBy: <named-content xmlns:xlink="http://www.w3.org/1999/xlink" content-type="dwc:recordedBy" xlink:type="simple">L. Krogmann, R. Peters</named-content>; individualCount: <named-content xmlns:xlink="http://www.w3.org/1999/xlink" content-type="dwc:individualCount" xlink:type="simple">1</named-content>; sex: <named-content xmlns:xlink="http://www.w3.org/1999/xlink" content-type="dwc:sex" xlink:type="simple">male</named-content>; lifeStage: <named-content xmlns:xlink="http://www.w3.org/1999/xlink" content-type="dwc:lifeStage" xlink:type="simple">adult</named-content>; preparations: <named-content xmlns:xlink="http://www.w3.org/1999/xlink" content-type="dwc:preparations" xlink:type="simple">glycerol</named-content>; occurrenceID: <named-content xmlns:xlink="http://www.w3.org/1999/xlink" content-type="dwc:occurrenceID" xlink:type="simple">urn:uuid:675a5573-994c-4136-be14-03ab9de2aace</named-content>; <bold>Taxon:</bold> scientificName: <named-content xmlns:xlink="http://www.w3.org/1999/xlink" content-type="dwc:scientificName" xlink:type="simple"><tp:taxon-name><tp:taxon-name-part taxon-name-part-type="genus" reg="Ceraphron">Ceraphron</tp:taxon-name-part> <tp:taxon-name-part taxon-name-part-type="species" reg="krogmanni">krogmanni</tp:taxon-name-part></tp:taxon-name></named-content>; kingdom: <named-content xmlns:xlink="http://www.w3.org/1999/xlink" content-type="dwc:kingdom" xlink:type="simple"><tp:taxon-name><tp:taxon-name-part taxon-name-part-type="kingdom">Animalia</tp:taxon-name-part></tp:taxon-name></named-content>; phylum: <named-content xmlns:xlink="http://www.w3.org/1999/xlink" content-type="dwc:phylum" xlink:type="simple"><tp:taxon-name><tp:taxon-name-part taxon-name-part-type="phylum">Arthropoda</tp:taxon-name-part></tp:taxon-name></named-content>; class: <named-content xmlns:xlink="http://www.w3.org/1999/xlink" content-type="dwc:class" xlink:type="simple"><tp:taxon-name><tp:taxon-name-part taxon-name-part-type="class">Insecta</tp:taxon-name-part></tp:taxon-name></named-content>; order: <named-content xmlns:xlink="http://www.w3.org/1999/xlink" content-type="dwc:order" xlink:type="simple"><tp:taxon-name><tp:taxon-name-part taxon-name-part-type="order">Hymenoptera</tp:taxon-name-part></tp:taxon-name></named-content>; family: <named-content xmlns:xlink="http://www.w3.org/1999/xlink" content-type="dwc:family" xlink:type="simple"><tp:taxon-name><tp:taxon-name-part taxon-name-part-type="family">Ceraphronidae</tp:taxon-name-part></tp:taxon-name></named-content>; genus: <named-content xmlns:xlink="http://www.w3.org/1999/xlink" content-type="dwc:genus" xlink:type="simple"><tp:taxon-name><tp:taxon-name-part taxon-name-part-type="genus">Ceraphron</tp:taxon-name-part></tp:taxon-name></named-content>; specificEpithet: <named-content xmlns:xlink="http://www.w3.org/1999/xlink" content-type="dwc:specificEpithet" xlink:type="simple"><tp:taxon-name><tp:taxon-name-part taxon-name-part-type="genus" reg="Ceraphron"/><tp:taxon-name-part taxon-name-part-type="species" reg="krogmanni">krogmanni</tp:taxon-name-part></tp:taxon-name></named-content>; taxonRank: <named-content xmlns:xlink="http://www.w3.org/1999/xlink" content-type="dwc:taxonRank" xlink:type="simple">species</named-content>; <bold>Location:</bold> locationID: <named-content xmlns:xlink="http://www.w3.org/1999/xlink" content-type="dwc:locationID" xlink:type="simple">91c31a2d21f8ea1df5681e7f945ec536</named-content>; continent: <named-content xmlns:xlink="http://www.w3.org/1999/xlink" content-type="dwc:continent" xlink:type="simple">Europe</named-content>; country: <named-content xmlns:xlink="http://www.w3.org/1999/xlink" content-type="dwc:country" xlink:type="simple">Germany</named-content>; locality: <named-content xmlns:xlink="http://www.w3.org/1999/xlink" content-type="dwc:locality" xlink:type="simple">Niedersachen, Lkr. Lüchow-Dannenberg, Pevestorf, Deichvorland &amp; Deich</named-content>; verbatimCoordinates: <named-content xmlns:xlink="http://www.w3.org/1999/xlink" content-type="dwc:verbatimCoordinates" xlink:type="simple">N53°03'49", E11°28'27"</named-content>; decimalLatitude: <named-content xmlns:xlink="http://www.w3.org/1999/xlink" content-type="dwc:decimalLatitude" xlink:type="simple">53.063611</named-content>; decimalLongitude: <named-content xmlns:xlink="http://www.w3.org/1999/xlink" content-type="dwc:decimalLongitude" xlink:type="simple">119.4338</named-content>; georeferenceProtocol: <named-content xmlns:xlink="http://www.w3.org/1999/xlink" content-type="dwc:georeferenceProtocol" xlink:type="simple">label</named-content>; <bold>Identification:</bold> identifiedBy: <named-content xmlns:xlink="http://www.w3.org/1999/xlink" content-type="dwc:identifiedBy" xlink:type="simple">Jonah M. Ulmer</named-content>; dateIdentified: <named-content xmlns:xlink="http://www.w3.org/1999/xlink" content-type="dwc:dateIdentified" xlink:type="simple">2016</named-content>; <bold>Event:</bold> samplingProtocol: <named-content xmlns:xlink="http://www.w3.org/1999/xlink" content-type="dwc:samplingProtocol" xlink:type="simple">sweeping</named-content>; eventDate: <named-content xmlns:xlink="http://www.w3.org/1999/xlink" content-type="dwc:eventDate" xlink:type="simple">08/06/2013</named-content>; <bold>Record Level:</bold> language: <named-content xmlns:xlink="http://www.w3.org/1999/xlink" content-type="dwc:language" xlink:type="simple">en</named-content>; institutionID: <named-content xmlns:xlink="http://www.w3.org/1999/xlink" content-type="dwc:institutionID" xlink:type="simple">SMNS</named-content>; collectionID: <named-content xmlns:xlink="http://www.w3.org/1999/xlink" content-type="dwc:collectionID" xlink:type="simple">urn:lsid:biocol.org:col:34840</named-content>; institutionCode: <named-content xmlns:xlink="http://www.w3.org/1999/xlink" content-type="dwc:institutionCode" xlink:type="simple">State Museum of Natural History (SMNS)</named-content>; collectionCode: <named-content xmlns:xlink="http://www.w3.org/1999/xlink" content-type="dwc:collectionCode" xlink:type="simple">SMNS_Hym_T00665</named-content>; basisOfRecord: <named-content xmlns:xlink="http://www.w3.org/1999/xlink" content-type="dwc:basisOfRecord" xlink:type="simple">PreservedSpecimen</named-content></p></list-item><list-item><p><bold>Type status:</bold> <named-content xmlns:xlink="http://www.w3.org/1999/xlink" content-type="dwc:typeStatus" xlink:type="simple">Paratype</named-content>. <bold>Occurrence:</bold> catalogNumber: <named-content xmlns:xlink="http://www.w3.org/1999/xlink" content-type="dwc:catalogNumber" xlink:type="simple">PSUC_FEM 86221</named-content>; recordedBy: <named-content xmlns:xlink="http://www.w3.org/1999/xlink" content-type="dwc:recordedBy" xlink:type="simple">L. Krogmann, R. Peters</named-content>; individualCount: <named-content xmlns:xlink="http://www.w3.org/1999/xlink" content-type="dwc:individualCount" xlink:type="simple">1</named-content>; sex: <named-content xmlns:xlink="http://www.w3.org/1999/xlink" content-type="dwc:sex" xlink:type="simple">male</named-content>; lifeStage: <named-content xmlns:xlink="http://www.w3.org/1999/xlink" content-type="dwc:lifeStage" xlink:type="simple">adult</named-content>; preparations: <named-content xmlns:xlink="http://www.w3.org/1999/xlink" content-type="dwc:preparations" xlink:type="simple">glycerol</named-content>; occurrenceID: <named-content xmlns:xlink="http://www.w3.org/1999/xlink" content-type="dwc:occurrenceID" xlink:type="simple">urn:uuid:675a5573-994c-4136-be14-03ab9de2aace</named-content>; <bold>Taxon:</bold> scientificName: <named-content xmlns:xlink="http://www.w3.org/1999/xlink" content-type="dwc:scientificName" xlink:type="simple"><tp:taxon-name><tp:taxon-name-part taxon-name-part-type="genus" reg="Ceraphron">Ceraphron</tp:taxon-name-part> <tp:taxon-name-part taxon-name-part-type="species" reg="krogmanni">krogmanni</tp:taxon-name-part></tp:taxon-name></named-content>; kingdom: <named-content xmlns:xlink="http://www.w3.org/1999/xlink" content-type="dwc:kingdom" xlink:type="simple"><tp:taxon-name><tp:taxon-name-part taxon-name-part-type="kingdom">Animalia</tp:taxon-name-part></tp:taxon-name></named-content>; phylum: <named-content xmlns:xlink="http://www.w3.org/1999/xlink" content-type="dwc:phylum" xlink:type="simple"><tp:taxon-name><tp:taxon-name-part taxon-name-part-type="phylum">Arthropoda</tp:taxon-name-part></tp:taxon-name></named-content>; class: <named-content xmlns:xlink="http://www.w3.org/1999/xlink" content-type="dwc:class" xlink:type="simple"><tp:taxon-name><tp:taxon-name-part taxon-name-part-type="class">Insecta</tp:taxon-name-part></tp:taxon-name></named-content>; order: <named-content xmlns:xlink="http://www.w3.org/1999/xlink" content-type="dwc:order" xlink:type="simple"><tp:taxon-name><tp:taxon-name-part taxon-name-part-type="order">Hymenoptera</tp:taxon-name-part></tp:taxon-name></named-content>; family: <named-content xmlns:xlink="http://www.w3.org/1999/xlink" content-type="dwc:family" xlink:type="simple"><tp:taxon-name><tp:taxon-name-part taxon-name-part-type="family">Ceraphronidae</tp:taxon-name-part></tp:taxon-name></named-content>; genus: <named-content xmlns:xlink="http://www.w3.org/1999/xlink" content-type="dwc:genus" xlink:type="simple"><tp:taxon-name><tp:taxon-name-part taxon-name-part-type="genus">Ceraphron</tp:taxon-name-part></tp:taxon-name></named-content>; specificEpithet: <named-content xmlns:xlink="http://www.w3.org/1999/xlink" content-type="dwc:specificEpithet" xlink:type="simple"><tp:taxon-name><tp:taxon-name-part taxon-name-part-type="genus" reg="Ceraphron"/><tp:taxon-name-part taxon-name-part-type="species" reg="krogmanni">krogmanni</tp:taxon-name-part></tp:taxon-name></named-content>; taxonRank: <named-content xmlns:xlink="http://www.w3.org/1999/xlink" content-type="dwc:taxonRank" xlink:type="simple">species</named-content>; <bold>Location:</bold> locationID: <named-content xmlns:xlink="http://www.w3.org/1999/xlink" content-type="dwc:locationID" xlink:type="simple">91c31a2d21f8ea1df5681e7f945ec536</named-content>; continent: <named-content xmlns:xlink="http://www.w3.org/1999/xlink" content-type="dwc:continent" xlink:type="simple">Europe</named-content>; country: <named-content xmlns:xlink="http://www.w3.org/1999/xlink" content-type="dwc:country" xlink:type="simple">Germany</named-content>; locality: <named-content xmlns:xlink="http://www.w3.org/1999/xlink" content-type="dwc:locality" xlink:type="simple">Niedersachen, Lkr. Lüchow-Dannenberg, Pevestorf, Deichvorland &amp; Deich</named-content>; verbatimCoordinates: <named-content xmlns:xlink="http://www.w3.org/1999/xlink" content-type="dwc:verbatimCoordinates" xlink:type="simple">N53°03'49", E11°28'27"</named-content>; decimalLatitude: <named-content xmlns:xlink="http://www.w3.org/1999/xlink" content-type="dwc:decimalLatitude" xlink:type="simple">53.063611</named-content>; decimalLongitude: <named-content xmlns:xlink="http://www.w3.org/1999/xlink" content-type="dwc:decimalLongitude" xlink:type="simple">119.4338</named-content>; georeferenceProtocol: <named-content xmlns:xlink="http://www.w3.org/1999/xlink" content-type="dwc:georeferenceProtocol" xlink:type="simple">label</named-content>; <bold>Identification:</bold> identifiedBy: <named-content xmlns:xlink="http://www.w3.org/1999/xlink" content-type="dwc:identifiedBy" xlink:type="simple">Jonah M. Ulmer</named-content>; dateIdentified: <named-content xmlns:xlink="http://www.w3.org/1999/xlink" content-type="dwc:dateIdentified" xlink:type="simple">2016</named-content>; <bold>Event:</bold> samplingProtocol: <named-content xmlns:xlink="http://www.w3.org/1999/xlink" content-type="dwc:samplingProtocol" xlink:type="simple">sweeping</named-content>; eventDate: <named-content xmlns:xlink="http://www.w3.org/1999/xlink" content-type="dwc:eventDate" xlink:type="simple">08/06/2013</named-content>; <bold>Record Level:</bold> language: <named-content xmlns:xlink="http://www.w3.org/1999/xlink" content-type="dwc:language" xlink:type="simple">en</named-content>; institutionID: <named-content xmlns:xlink="http://www.w3.org/1999/xlink" content-type="dwc:institutionID" xlink:type="simple">PSUC</named-content>; collectionID: <named-content xmlns:xlink="http://www.w3.org/1999/xlink" content-type="dwc:collectionID" xlink:type="simple">http://grbio.org/cool/29fv-ztxs</named-content>; institutionCode: <named-content xmlns:xlink="http://www.w3.org/1999/xlink" content-type="dwc:institutionCode" xlink:type="simple">Frost Entomological Museum (PSUC)</named-content>; collectionCode: <named-content xmlns:xlink="http://www.w3.org/1999/xlink" content-type="dwc:collectionCode" xlink:type="simple">Insects</named-content>; basisOfRecord: <named-content xmlns:xlink="http://www.w3.org/1999/xlink" content-type="dwc:basisOfRecord" xlink:type="simple">PreservedSpecimen</named-content></p></list-item></list></tp:treatment-sec><tp:treatment-sec sec-type="Description"><title>Description</title><p>Body length universal: 0.9—1.1 mm.</p><sec sec-type="Coloration"><title>Coloration</title><p>Colour hue pattern female: NOT CODED. Colour intensity pattern female: NOT CODED. Colour hue pattern male: brownish, legs yellowish, fore wing brown, with a transverse discoloured band at level of stigmal vein. Colour intensity pattern male: flagellum, tibiae and tarsi lighter than scape, pedicel, mandible, tegula, coxae and femora.</p></sec><sec sec-type="Head"><title>Head</title><p>Foveolate sculpture on body count: present on mesosoma and frons. Head width vs. head height: HW:HH=0.9—1.0. Head width vs. interorbital space (HW/IOS) Female: NOT CODED. Head width vs. interorbital space (HW/IOS) Male: 1.4—1.5. Head width vs. head length lateral view (HW / HL): 1.6. Maximum eye diameter vs. minimum eye diameter: 1.1—1.2. Dorsal carina of occipital depression presence: absent. Dorsal carina of occipital depression medial continuity: NOT CODED. Occipital carina sculpture: smooth (Fig. <xref ref-type="fig" rid="F3997456">3</xref><xref ref-type="fig" rid="F3997461">a</xref>). Median flange of occipital carina count: present. Submedial flange of occipital carina count: present. Dorsal margin of occipital carina vs. dorsal margin of lateral ocellus in lateral view: occipital carina is ventral to lateral ocellus in lateral view. Preoccipital lunula count: present. Preoccipital ridge presence: present. Preoccipital furrow count: present. Preoccipital furrow anterior extension: adjacent anteriorly to the posterior margin of the median ocellus. Preoccipital furrow anterior region vs. posterior region sculpture: crenulate in its entire length. Preoccipital furrow anterior region width vs. posterior region width: as wide anteriorly as posteriorly. Preoccipital carina count: present. Preoccipital carina shape: complete. Preoccipital carina and occipital carina structure: occipital carina complete, preoccipital carina fused laterally with preorbital carina. Setal pit on vertex size: smaller than diameter of scutes. Female ocular ocellar line (OOL): posterior ocellar line (POL): lateral ocellar line (LOL): NOT CODED. Male ocular ocellar line (OOL): posterior ocellar line (POL): lateral ocellar line (LOL): 2:1—1.2:1—1.2 (Fig. <xref ref-type="fig" rid="F3997385">1</xref><xref ref-type="fig" rid="F3997390">a</xref>). postocellar carina count: absent. Preocellar pit count: present. Randomly sized areolae around setal pits on upper face count: absent. Antennal scrobe count: present. Carina delimiting antennal scrobe count: present. Transverse striation on upper face: present. Transverse scutes on upper face count: present. Region on upper face width transverse scutes lateral limit: extending entire width of frons. Transverse frontal carina count: present (Fig. <xref ref-type="fig" rid="F3997456">3</xref><xref ref-type="fig" rid="F3997462">b</xref>). Frontal ledge count: absent. Rugose region on upper face count: absent. Ocellar fovea margin sharpness: blunt. Anterior ocellar fovea shape: fovea extended ventrally into facial sulcus, reaching dorsal margin of antennal scrobe. Facial pit count: no external corresponding structure present. White, thick setae on upper face count: present. Ventromedian setiferous patch and ventrolateral setiferous patch count: absent. Supraclypeal depression count: present. Supraclypeal depression structure: present medially, inverted U-shaped. Intertorular carina count: present. Median process on intertorular carina presence: absent. Intertorular ridge vs. epistomal ridge: separated. Intertorular area count: present. Median region of intertorular area shape: flat. Torulus position relative to anterior ocellus and distal margin of clypeus: torulus not reaching epistomal sulcus, closer to distal margin of clypeus than anterior ocellus. Torulo-clypeal carina count: present. Subtorular carina count: present. Subantennal groove count: absent. Subantennal groove structure: NOT CODED. Posterolateral process of gena count: present. Ocular impression and post ocular orbital carina count: present. Ocular impression sculpture: scalloped (foveae composing ocellar impression adjacent, sometimes not separated from each other). Median conjunctiva of cardines count (median fusion of left and right cardines): absent (cardines are fused). Maxillary palpomeres count: 4. Mandibular tooth count: 2. Mandibular lancea count: NOT CODED.</p></sec><sec sec-type="Mesosoma and Metasoma"><title>Mesosoma and Metasoma</title><p>Mesosoma shape: not compressed laterally, as wide as high or wider than high (Fig. <xref ref-type="fig" rid="F3997385">1</xref><xref ref-type="fig" rid="F3997391">b</xref>). Weber length: WL=370—390µm. Pronope count: present. Transverse pronotal sulcus (anterodirsal branch of pronotal y) count: absent. Epomial carina presence: present. Posterodorsal branch of pronotal Y count: absent. Occlusor muscle apodeme for the occlusor muscle of the anterior thoracic spiracle count: NOT CODED. Occlusor muscle apodeme for the anterior thoracic spiracle structure: NOT CODED. Pit corresponding to the apodeme for the occlusor muscle of the anterior thoracic spiracle pit count: NOT CODED. Atrium of anterior mesothoracic spiracle count: NOT CODED. Atrium of the anterior thoracic spiracle size: NOT CODED. Ventrolateral invagination of the pronotum count: present. Annullar pronotum count: present. Ventromedian region of pronotum and anteroventral region of mesopectus continuity: pronotum and mesopectus continuous ventromedially. Lateroventral invagination of the propleuron presence: absent. Mesonotal fossa of the pronotum and pronotal condyle of the mesonotum presence: present. Mesoscutal length vs. anterior mesoscutal width: MscL/AscW=1.5—1.7. Mesonotum anterolateral margin shape: square. Median mesoscutal sulcus count: present. Median mesoscutal sulcus posterior end: adjacent to transscutal articulation. Scutoscutellar sulcus vs. transscutal articulation: adjacent. Notaulus count: present. Anterior mesoscutal width vs. posterior mesoscutal width: AscW/PscW=0.3—0.5. Notaulus posterior end location: anterior to transverse midline of mesoscutum. Posterior end of notaulus vs. posterior end of antero-admedian line: NOT CODED. Transscutal articulation completion: complete. Scutes on posterior region of mesoscutum and dorsal region of mesoscutellum count: present. Scutes on posterior region of mesoscutum and dorsal region of mesoscutellum convexity: flat. Lateral carina on the mesoscutellum presence: present. Axillular carina count: present. Axillular carina shape: left and right carina are separated posteromedially. Axillular setae presence: present. Posterolateral margin of mesoscutellum shape: blunt. Posteromedian process of the mesoscutellum count: present. Posteromedian process of the mesoscutellum shape: blunt. Anteromedian projection of the metanoto-propodeo-metapecto-mesopectal complex count: present. Anteromedian projection of the metathorax-propodeum complex shape: bilobed. Anteromedian projection of the metathorax-propodeum complex curvature lateral in view: straight. Sternaulus count: present. sternaulus length: elongate, exceeding 3/4 of mesopleuron length at level of sternaulus. Longitudinal striae extending from crenulae of anterior mesopleural sulcus to Mesopleural pit count: NOT CODED. speculum ventral limit: NOT CODED. Mesometapleural sulcus count: present. Ventral invagination of mesometapleural sulcus presence: absent. Epicnemial carina count: complete. Epicnemial pit count: present. Epicnemium posterior margin shape: anterior discrimenal pit present; epicnemial carina curved. Mesodiscrimen count: present. Anterior metapleural carina count: absent. Anterior metapleural carina completion: incomplete. Metapleural carina count: present. Metapleural carina vs. propodeal spiracle: metapleural carina extending ventrally of propodeal spiracle. Ventral projection of the metapleural carina presence: absent. Ventral invagination of the metapleural carina: absent. Propodeal spiracle dilator muscle apodeme pit location: posterodorsally of the metapleural carina. lateral propodeal carina count: present. Lateral propodeal carina shape: inverted "V'' (left and right lateral propodeal carinae are adjacent medially at their intersection with antecostal sulcus of the first abdominal tergum). Median propodeal carina count: present. Posterior propodeal projection count: present. Posterior propodeal projection shape: simple. Propodeal and metacoxal verricules presence: absent. Posterodorsal metapleural area shape: NOT CODED. Posterior line of the posterodorsal metapectal area count: absent. Mesofurca vs. metadiscrimenal lamella continuity: fused. Transverse line of the metanotum-propodeum vs. antecostal sulcus of the first abdominal tergum: NOT CODED. Carina limiting posteriorly antecosta count: NOT CODED. Line of separation between the lateral margin of the acrotergite of the first abdominal tergum and the posterodrosal metapleural area count: absent. Posterior margin of nucha in dorsal view shape: straight. Stigmal vein of fore wing count: present. Stigmal vein length vs. pterostigma marginal length: stigmal vein longer than the pterostigma marginal length. Pterostigma of fore wing count: absent (Fig. <xref ref-type="fig" rid="F3997467">5</xref><xref ref-type="fig" rid="F3997472">a</xref>). Hind wing reduction: well developed. Calcar shape: simple. Mesotibial spur count: 1. Mesobasicoxa width vs. metabasicoxa width: Metabasicoxa distinctly wider than mesobasicoxa. Posterior mesosomal comb count: absent. Anterior mesothoracic spiracle occlusor muscle site of origin: NOT CODED. Pronoto-mesobasalar muscle site origin: NOT CODED. Pronoto-procoxal muscle origin: NOT CODED. Prophragmo-postoccipital muscle site of origin: NOT CODED. Mesonoto-mesotrochanteral muscle presence: NOT CODED. Posterior mesonoto-metanotal muscle site of origin anterior limit: NOT CODED. Second and third mesopleuro-third axillary sclerite of fore wing muscle site of origin: NOT CODED. Mesopleuro-mesocoxal muscle site of origin: NOT CODED. Mesofurco-mesotrochanteral muscle presence: NOT CODED. Mesofurco-mesotrochanteral muscle relative position: NOT CODED. Mesofurco-mesotrochanteral muscle site of insertion: NOT CODED. S1 length vs. shortest width: NOT CODED. Transverse carina of petiole count: present (Fig. <xref ref-type="fig" rid="F3997443">2</xref><xref ref-type="fig" rid="F3997448">a</xref>). Transverse carina on petiole shape: concave. Basal, longitudinal carinae on syntergum count: more than 5 (Fig. <xref ref-type="fig" rid="F3997443">2</xref><xref ref-type="fig" rid="F3997449">b</xref>). Transverse sulcus of first metasomal sternum count (S1 count): absent. Waterston's evaporatorium count: present. Waterston's evaporatorium shape medially: not paired, single median evaporatorium present. Acrotergal calyx of Waterston’s evaporatorium count: acrotergal calyx absent.</p></sec><sec sec-type="Male Genitalia"><title>Male Genitalia</title><p>Median conjunctiva of male T9 count: absent. Row of short setae delimiting apical, cercus-bearing area of male T9: present. Male T10 shape: folded along median weakly sclerotised line. Median part of male S8 structure: not constricted medially, distal margin concave. Anterior margin shape of male S9: concave. Proximal margin part of male S9 shape: concave. Male S9 distal setal line / setal patch count: distal setae composing transverse setiferous line(s). Distomedian, hairless area (interrupting transverse row of setae or patch) on abdominal sternum 9 count: present (distal setiferous patch / line separated medially). Distal margin of male S9 shape: straight. Proximolateral corner of male S9 shape: acute. proximal lobe of vas deferens: NOT CODED. Distodorsal margin of cupula shape: straight (Fig. <xref ref-type="fig" rid="F3997498">4</xref><xref ref-type="fig" rid="F3997777">a</xref>). Cupula length vs. gonostyle-volsella complex length: cupula less than 1/2 the length of gonostyle-volsella complex in lateral view. Proximodorsal notch of cupula count: absent (Fig. <xref ref-type="fig" rid="F3997498">4</xref><xref ref-type="fig" rid="F3997777">a</xref>, <xref ref-type="fig" rid="F3997778">b</xref>). Proximodorsal notch of cupula shape: NOT CODED. proximodorsal notch of cupula width vs. length: NOT CODED. Ventral part of cupula shape: cupula ventromedially is not extended more proximally than dorsomedially. Dorsal submedian impression of cupula count: present. Distoventral submedian corner of the cupula count: absent. Proximodorsal apodeme of cupula count: present. Proximolateral projection of the cupula shape: NOT CODED. Harpe presence: present. Harpe length: harpe shorter than gonostipes in lateral view. Lateral setae of harpe count: present. Lateral margin of harpe shape: widest point of harpe is at its articulation site with gonostyle-volsella complex (Fig. <xref ref-type="fig" rid="F3997498">4</xref><xref ref-type="fig" rid="F3997779">c</xref>, <xref ref-type="fig" rid="F3997780">d</xref>). Sensillar ring area of harpe orientation: medially. Distodorsal setae of sensillar ring of harpe length vs. harpe width in lateral view: NOT CODED. Distoventral seta bearing projection of the harpe count: present. Distodorsal setae of sensillar ring of harpe orientation: NOT CODED. Proximomedial brush of the harpe count: present. Distal margin of harpe in lateral view: straight. Proximomedial apodeme of harpe count: absent. Lateral setae of harpe orientation: oriented distally. Proximodorsal projection of harpe accommodating the gonossiculus count: absent. Proximoventral margin of gonostyle/volsella complex shape: convex, pointed proximally. Distal end of dorsomedian conjunctiva of the gonostyle-volsella complex shape: NOT CODED. Dorsomedian conjunctiva of the gonostyle-volsella complex count: absent. Dorsomedian conjunctiva of the gonostyle-volsella complex length relative to length of gonostyle-volsella complex: NOT CODED. Gonostyle-volsella complex proximoventrally continuity: discontinuous, ventromedian conjunctiva of gonostyle-volsella complex complete, reaching proximal margin of gonostyle-volsella complex. Proximodorsal inflection of cupulal margin count: present. Gonostyle/volsella complex dorsally continuity: discontinuous, dorsomedian conjunctiva of gonostyle complete, extending between proximal and distal margins of gonostyle. Gonostyle/volsella complex proximodorsal margin shape: straight or slightly concave. Medioventral area of gonostyle/volsella complex orientation: horizontal. Distodorsal submedian notch of gonostyle/volsella complex count: absent. Submedian conjunctiva on distoventral margin of gonostyle/volsella complex: length (range of fusion of parossiculus/parossiculus complex from gonostipes): NOT CODED. Medioventral conjunctiva of the gonostyle-volsella complex presence (fusion of parossiculi): medioventral conjunctiva present (parossiculi independent or fused proximally). Parossiculus count (parossiculus and gonostipes fusion): absent (fused with the gonostipes). Apical parossiculal seta number: one. Distal projection of the parossiculus count: absent. Digital teeth orientation: dorsally. Penisvalva proximal region curvature: curved dorsally. Dorsal apodeme of penisvalva count: NOT CODED. Distal projection of the penisvalva count: absent. Ventromedian apodeme of aedeagus count: absent. Distal part of aedeagus and gonostyle continuity: continuous. Sensillar plate of the aedeagus shape: distinctly less than half as wide as the male genitalia. Mediolateral S9-cupulal muscle site of origin: laterally from anterolateral corner of S9. Lateral S9-cupulal muscle site of insertion: medially on the ventral part of cupula. Lateral S9-cupulal muscle subdivision: NOT CODED. Dorsomedial cupulo-gonostipal muscles orientation: converging proximally. Dorsolateral cupulo-gonostipal muscle count: present. Ventrolateral cupulo-gonostipal muscle count: present. Ventromedial cupulo-gonostyle muscle count: absent. Ventral gonostipo-penisvalval muscles site of origin—proximal extension: not extending distally on parossiculus. Lateral gonostyle-penisvalva muscle count: absent. Penisvalvo-gonossiculal muscle count: NOT CODED. Gonostipo-parossiculal muscle count: NOT CODED. Gonostyle/volsella complex-volsella muscle site of insertion: NOT CODED. Lateral intrinsic muscle of volsella: site of insertion: NOT CODED. Medial intrinsic muscle of the volsella count: NOT CODED. Parossiculo-penisvalval muscle count: NOT CODED. Proximal gonostipo-harpal muscle count: NOT CODED. Distal gonostipo-harpal muscle count: NOT CODED. Proximal gonostipo-harpal muscle site of origin: NOT CODED. Distal gonostipo-harpal muscle site of origin: NOT CODED. Distal gonostipo-harpal muscle gonostipal site of origin: NOT CODED.</p></sec><sec sec-type="Antennae"><title>Antennae</title><p>Flagellar scrobe of the scape count: absent. Male flagellomeres shape: cylindric. 6th male flagellomere length vs. width, "sensillar" view: short, 1—1.4 times as long as wide. Length of setae on male flagellomere vs. male flagellomere width: setae shorter than width of flagellomeres. Male F1 length vs. pedicel length: 2.5—3.0. Male scape length vs. combined length of F1+F2: longer or equal. Whorled rows of erect, elongate setae on male flagellomeres count: absent. Male F6 length vs. combined length of F7+F8: Shorter than length of flagellomere 7+8. Male F1 length vs. male F2 length: 1.2—1.4. Male scape length vs. pedicel length: 4.1—4.3. Number of flagellomeres with male specific ventral sensilla: F5—9. Multiporous plates on male flagellomeres count: present. Male flagellomere branches count: None (Fig. <xref ref-type="fig" rid="F3997467">5</xref><xref ref-type="fig" rid="F3997473">b</xref>). Branch of male F5 length vs. length of male F5: NOT CODED. Branch of male flagellomere 5 length compared to flagellomere 6: NOT CODED. Basal resilin-rich area of male antennal branches count: NOT CODED. Female F1 length vs. pedicel length: NOT CODED. Female 9th flagellomere length: NOT CODED.</p></sec></tp:treatment-sec><tp:treatment-sec sec-type="Diagnosis"><title>Diagnosis</title><p>Based on the presence of sickle-shaped sensilla on the male flagellomeres and the dorsoventrally compressed mesosoma (wider in dorsal view and high in lateral view), the new species belongs to the genus <italic><tp:taxon-name><tp:taxon-name-part taxon-name-part-type="genus" reg="Ceraphron">Ceraphron</tp:taxon-name-part></tp:taxon-name></italic>. <italic><tp:taxon-name><tp:taxon-name-part taxon-name-part-type="genus" reg="Ceraphron">Ceraphron</tp:taxon-name-part> <tp:taxon-name-part taxon-name-part-type="species" reg="krogmanni">krogmanni</tp:taxon-name-part></tp:taxon-name></italic> differs from all other <italic><tp:taxon-name><tp:taxon-name-part taxon-name-part-type="genus" reg="Ceraphron">Ceraphron</tp:taxon-name-part></tp:taxon-name></italic> species by the presence of a proximomedial harpal brush (mhb:Fig. <xref ref-type="fig" rid="F3997498">4</xref><xref ref-type="fig" rid="F3997779">c</xref>, <xref ref-type="fig" rid="F3997780">d</xref>), the presence of ventromedial and dorsomedial ridges of the basal ring (vmr, dmr:Fig. <xref ref-type="fig" rid="F3997498">4</xref><xref ref-type="fig" rid="F3997777">a</xref>, <xref ref-type="fig" rid="F3997778">b</xref>) and the unusually large male genitalia Fig. <xref ref-type="fig" rid="F3997443">2</xref><xref ref-type="fig" rid="F3997449">b</xref> (more than half the length of the syntergum in <italic><tp:taxon-name><tp:taxon-name-part taxon-name-part-type="genus" reg="Ceraphron">C.</tp:taxon-name-part> <tp:taxon-name-part taxon-name-part-type="species" reg="krogmanni">krogmanni</tp:taxon-name-part></tp:taxon-name></italic> whereas less than 1/3 of the syntergum in other <italic><tp:taxon-name><tp:taxon-name-part taxon-name-part-type="genus" reg="Ceraphron">Ceraphron</tp:taxon-name-part></tp:taxon-name></italic> species).</p></tp:treatment-sec><tp:treatment-sec sec-type="Etymology"><title>Etymology</title><p>The species epithet is a patronym, honouring Lars Krogmann, Staatliches Museum für Naturkunde Stuttgart, who collected the specimens observed in this study.</p></tp:treatment-sec><tp:treatment-sec><!--Section generated to contain objects referenced in tp:taxon-treatment.--><fig-group id="F3997456" position="float" orientation="portrait"><caption><p>Brightfield images of male <italic><tp:taxon-name><tp:taxon-name-part taxon-name-part-type="genus" reg="Ceraphron">C.</tp:taxon-name-part> <tp:taxon-name-part taxon-name-part-type="species" reg="krogmanni">krogmanni</tp:taxon-name-part></tp:taxon-name></italic> head.</p></caption><fig id="F3997461" position="float" orientation="portrait"><object-id xmlns:xlink="http://www.w3.org/1999/xlink" xlink:type="simple">10.3897/BDJ.6.e24173.figure3a</object-id><label>Figure 3a.</label><caption><p>Head in posterior view.</p></caption><graphic xmlns:xlink="http://www.w3.org/1999/xlink" xlink:href="bdj-06-e24173-g003_a.jpg" xlink:type="simple" position="float" orientation="portrait" id="oo_180072.jpg"/></fig><fig id="F3997462" position="float" orientation="portrait"><object-id xmlns:xlink="http://www.w3.org/1999/xlink" xlink:type="simple">10.3897/BDJ.6.e24173.figure3b</object-id><label>Figure 3b.</label><caption><p>Head in anterior view.</p></caption><graphic xmlns:xlink="http://www.w3.org/1999/xlink" xlink:href="bdj-06-e24173-g003_b.jpg" xlink:type="simple" position="float" orientation="portrait" id="oo_180073.jpg"/></fig></fig-group><fig id="F3997461" position="float" orientation="portrait"><object-id xmlns:xlink="http://www.w3.org/1999/xlink" xlink:type="simple">10.3897/BDJ.6.e24173.figure3a</object-id><label>Figure 3a.</label><caption><p>Head in posterior view.</p></caption><graphic xmlns:xlink="http://www.w3.org/1999/xlink" xlink:href="bdj-06-e24173-g003_a.jpg" xlink:type="simple" position="float" orientation="portrait" id="oo_180072.jpg"/></fig><fig-group id="F3997385" position="float" orientation="portrait"><caption><p>Brightfield image of <italic><tp:taxon-name><tp:taxon-name-part taxon-name-part-type="genus" reg="Ceraphron">C.</tp:taxon-name-part> <tp:taxon-name-part taxon-name-part-type="species" reg="krogmanni">krogmanni.</tp:taxon-name-part></tp:taxon-name></italic></p></caption><fig id="F3997390" position="float" orientation="portrait"><object-id xmlns:xlink="http://www.w3.org/1999/xlink" xlink:type="simple">10.3897/BDJ.6.e24173.figure1a</object-id><label>Figure 1a.</label><caption><p>Head in dorsal view</p></caption><graphic xmlns:xlink="http://www.w3.org/1999/xlink" xlink:href="bdj-06-e24173-g001_a.jpg" xlink:type="simple" position="float" orientation="portrait" id="oo_180068.jpg"/></fig><fig id="F3997391" position="float" orientation="portrait"><object-id xmlns:xlink="http://www.w3.org/1999/xlink" xlink:type="simple">10.3897/BDJ.6.e24173.figure1b</object-id><label>Figure 1b.</label><caption><p>Mesosoma in lateral view</p></caption><graphic xmlns:xlink="http://www.w3.org/1999/xlink" xlink:href="bdj-06-e24173-g001_b.jpg" xlink:type="simple" position="float" orientation="portrait" id="oo_180069.jpg"/></fig></fig-group><fig id="F3997390" position="float" orientation="portrait"><object-id xmlns:xlink="http://www.w3.org/1999/xlink" xlink:type="simple">10.3897/BDJ.6.e24173.figure1a</object-id><label>Figure 1a.</label><caption><p>Head in dorsal view</p></caption><graphic xmlns:xlink="http://www.w3.org/1999/xlink" xlink:href="bdj-06-e24173-g001_a.jpg" xlink:type="simple" position="float" orientation="portrait" id="oo_180068.jpg"/></fig><fig id="F3997462" position="float" orientation="portrait"><object-id xmlns:xlink="http://www.w3.org/1999/xlink" xlink:type="simple">10.3897/BDJ.6.e24173.figure3b</object-id><label>Figure 3b.</label><caption><p>Head in anterior view.</p></caption><graphic xmlns:xlink="http://www.w3.org/1999/xlink" xlink:href="bdj-06-e24173-g003_b.jpg" xlink:type="simple" position="float" orientation="portrait" id="oo_180073.jpg"/></fig><fig id="F3997391" position="float" orientation="portrait"><object-id xmlns:xlink="http://www.w3.org/1999/xlink" xlink:type="simple">10.3897/BDJ.6.e24173.figure1b</object-id><label>Figure 1b.</label><caption><p>Mesosoma in lateral view</p></caption><graphic xmlns:xlink="http://www.w3.org/1999/xlink" xlink:href="bdj-06-e24173-g001_b.jpg" xlink:type="simple" position="float" orientation="portrait" id="oo_180069.jpg"/></fig><fig-group id="F3997467" position="float" orientation="portrait"><caption><p>Brightfield image of <italic><tp:taxon-name><tp:taxon-name-part taxon-name-part-type="genus" reg="Ceraphron">C.</tp:taxon-name-part> <tp:taxon-name-part taxon-name-part-type="species" reg="krogmanni">krogmanni.</tp:taxon-name-part></tp:taxon-name></italic></p></caption><fig id="F3997472" position="float" orientation="portrait"><object-id xmlns:xlink="http://www.w3.org/1999/xlink" xlink:type="simple">10.3897/BDJ.6.e24173.figure5a</object-id><label>Figure 5a.</label><caption><p>Forewing showing reduced pterostigma and stigmal margin of <tp:taxon-name><tp:taxon-name-part taxon-name-part-type="family">Ceraphronidae</tp:taxon-name-part></tp:taxon-name>.</p></caption><graphic xmlns:xlink="http://www.w3.org/1999/xlink" xlink:href="bdj-06-e24173-g005_a.jpg" xlink:type="simple" position="float" orientation="portrait" id="oo_180075.jpg"/></fig><fig id="F3997473" position="float" orientation="portrait"><object-id xmlns:xlink="http://www.w3.org/1999/xlink" xlink:type="simple">10.3897/BDJ.6.e24173.figure5b</object-id><label>Figure 5b.</label><caption><p>Antenna of male.</p></caption><graphic xmlns:xlink="http://www.w3.org/1999/xlink" xlink:href="bdj-06-e24173-g005_b.jpg" xlink:type="simple" position="float" orientation="portrait" id="oo_180076.jpg"/></fig></fig-group><fig id="F3997472" position="float" orientation="portrait"><object-id xmlns:xlink="http://www.w3.org/1999/xlink" xlink:type="simple">10.3897/BDJ.6.e24173.figure5a</object-id><label>Figure 5a.</label><caption><p>Forewing showing reduced pterostigma and stigmal margin of <tp:taxon-name><tp:taxon-name-part taxon-name-part-type="family">Ceraphronidae</tp:taxon-name-part></tp:taxon-name>.</p></caption><graphic xmlns:xlink="http://www.w3.org/1999/xlink" xlink:href="bdj-06-e24173-g005_a.jpg" xlink:type="simple" position="float" orientation="portrait" id="oo_180075.jpg"/></fig><fig-group id="F3997443" position="float" orientation="portrait"><caption><p>Brightfield images of metasoma of <italic><tp:taxon-name><tp:taxon-name-part taxon-name-part-type="genus" reg="Ceraphron">C.</tp:taxon-name-part> <tp:taxon-name-part taxon-name-part-type="species" reg="krogmanni">krogmanni</tp:taxon-name-part></tp:taxon-name></italic>.</p></caption><fig id="F3997448" position="float" orientation="portrait"><object-id xmlns:xlink="http://www.w3.org/1999/xlink" xlink:type="simple">10.3897/BDJ.6.e24173.figure2a</object-id><label>Figure 2a.</label><caption><p>Metasome in dorsal view.</p></caption><graphic xmlns:xlink="http://www.w3.org/1999/xlink" xlink:href="bdj-06-e24173-g002_a.jpg" xlink:type="simple" position="float" orientation="portrait" id="oo_180070.jpg"/></fig><fig id="F3997449" position="float" orientation="portrait"><object-id xmlns:xlink="http://www.w3.org/1999/xlink" xlink:type="simple">10.3897/BDJ.6.e24173.figure2b</object-id><label>Figure 2b.</label><caption><p>Metasoma in lateral view showing length of genitalia in relation to syntergite.</p></caption><graphic xmlns:xlink="http://www.w3.org/1999/xlink" xlink:href="bdj-06-e24173-g002_b.jpg" xlink:type="simple" position="float" orientation="portrait" id="oo_180071.jpg"/></fig></fig-group><fig id="F3997448" position="float" orientation="portrait"><object-id xmlns:xlink="http://www.w3.org/1999/xlink" xlink:type="simple">10.3897/BDJ.6.e24173.figure2a</object-id><label>Figure 2a.</label><caption><p>Metasome in dorsal view.</p></caption><graphic xmlns:xlink="http://www.w3.org/1999/xlink" xlink:href="bdj-06-e24173-g002_a.jpg" xlink:type="simple" position="float" orientation="portrait" id="oo_180070.jpg"/></fig><fig id="F3997449" position="float" orientation="portrait"><object-id xmlns:xlink="http://www.w3.org/1999/xlink" xlink:type="simple">10.3897/BDJ.6.e24173.figure2b</object-id><label>Figure 2b.</label><caption><p>Metasoma in lateral view showing length of genitalia in relation to syntergite.</p></caption><graphic xmlns:xlink="http://www.w3.org/1999/xlink" xlink:href="bdj-06-e24173-g002_b.jpg" xlink:type="simple" position="float" orientation="portrait" id="oo_180071.jpg"/></fig><fig-group id="F3997498" position="float" orientation="portrait"><caption><p>Confocal Laser Scanning Microscope (CLSM) image of male genitalia.</p></caption><fig id="F3997777" position="float" orientation="portrait"><object-id xmlns:xlink="http://www.w3.org/1999/xlink" xlink:type="simple">10.3897/BDJ.6.e24173.figure4a</object-id><label>Figure 4a.</label><caption><p>CLSM image showing the notch of cupula and muscle attachment apodeme of cupula.</p></caption><graphic xmlns:xlink="http://www.w3.org/1999/xlink" xlink:href="bdj-06-e24173-g004_a.jpg" xlink:type="simple" position="float" orientation="portrait" id="oo_180283.jpg"/></fig><fig id="F3997778" position="float" orientation="portrait"><object-id xmlns:xlink="http://www.w3.org/1999/xlink" xlink:type="simple">10.3897/BDJ.6.e24173.figure4b</object-id><label>Figure 4b.</label><caption><p>Brightfield image of cupula notch.</p></caption><graphic xmlns:xlink="http://www.w3.org/1999/xlink" xlink:href="bdj-06-e24173-g004_b.jpg" xlink:type="simple" position="float" orientation="portrait" id="oo_180284.jpg"/></fig><fig id="F3997779" position="float" orientation="portrait"><object-id xmlns:xlink="http://www.w3.org/1999/xlink" xlink:type="simple">10.3897/BDJ.6.e24173.figure4c</object-id><label>Figure 4c.</label><caption><p>Male genitalia in ventral view, arrows indicate setal arrangement along proximal edge of harpe.</p></caption><graphic xmlns:xlink="http://www.w3.org/1999/xlink" xlink:href="bdj-06-e24173-g004_c.jpg" xlink:type="simple" position="float" orientation="portrait" id="oo_180285.jpg"/></fig><fig id="F3997780" position="float" orientation="portrait"><object-id xmlns:xlink="http://www.w3.org/1999/xlink" xlink:type="simple">10.3897/BDJ.6.e24173.figure4d</object-id><label>Figure 4d.</label><caption><p>Male genitalia in dorsal view, arrows indicating setal patch of harpe.</p></caption><graphic xmlns:xlink="http://www.w3.org/1999/xlink" xlink:href="bdj-06-e24173-g004_d.jpg" xlink:type="simple" position="float" orientation="portrait" id="oo_180286.jpg"/></fig></fig-group><fig id="F3997777" position="float" orientation="portrait"><object-id xmlns:xlink="http://www.w3.org/1999/xlink" xlink:type="simple">10.3897/BDJ.6.e24173.figure4a</object-id><label>Figure 4a.</label><caption><p>CLSM image showing the notch of cupula and muscle attachment apodeme of cupula.</p></caption><graphic xmlns:xlink="http://www.w3.org/1999/xlink" xlink:href="bdj-06-e24173-g004_a.jpg" xlink:type="simple" position="float" orientation="portrait" id="oo_180283.jpg"/></fig><fig id="F3997778" position="float" orientation="portrait"><object-id xmlns:xlink="http://www.w3.org/1999/xlink" xlink:type="simple">10.3897/BDJ.6.e24173.figure4b</object-id><label>Figure 4b.</label><caption><p>Brightfield image of cupula notch.</p></caption><graphic xmlns:xlink="http://www.w3.org/1999/xlink" xlink:href="bdj-06-e24173-g004_b.jpg" xlink:type="simple" position="float" orientation="portrait" id="oo_180284.jpg"/></fig><fig id="F3997779" position="float" orientation="portrait"><object-id xmlns:xlink="http://www.w3.org/1999/xlink" xlink:type="simple">10.3897/BDJ.6.e24173.figure4c</object-id><label>Figure 4c.</label><caption><p>Male genitalia in ventral view, arrows indicate setal arrangement along proximal edge of harpe.</p></caption><graphic xmlns:xlink="http://www.w3.org/1999/xlink" xlink:href="bdj-06-e24173-g004_c.jpg" xlink:type="simple" position="float" orientation="portrait" id="oo_180285.jpg"/></fig><fig id="F3997780" position="float" orientation="portrait"><object-id xmlns:xlink="http://www.w3.org/1999/xlink" xlink:type="simple">10.3897/BDJ.6.e24173.figure4d</object-id><label>Figure 4d.</label><caption><p>Male genitalia in dorsal view, arrows indicating setal patch of harpe.</p></caption><graphic xmlns:xlink="http://www.w3.org/1999/xlink" xlink:href="bdj-06-e24173-g004_d.jpg" xlink:type="simple" position="float" orientation="portrait" id="oo_180286.jpg"/></fig><fig id="F3997473" position="float" orientation="portrait"><object-id xmlns:xlink="http://www.w3.org/1999/xlink" xlink:type="simple">10.3897/BDJ.6.e24173.figure5b</object-id><label>Figure 5b.</label><caption><p>Antenna of male.</p></caption><graphic xmlns:xlink="http://www.w3.org/1999/xlink" xlink:href="bdj-06-e24173-g005_b.jpg" xlink:type="simple" position="float" orientation="portrait" id="oo_180076.jpg"/></fig></tp:treatment-sec></tp:taxon-treatment>
